# Supplementary material for: Hyaluronic and Succinic Acid: New Biostimulating Combination to Counteract Dermal and Subcutaneous Aging
Source: Int J Mol Sci. 2025 Aug 5;26(15):7548. doi: 10.3390/ijms26157548 (PMC12347182; doi:10.3390/ijms26157548)
Supplement: Supplementary file 1 [file ijms-26-07548-s001.zip]

Archive with 1 entries (1 files):
- ijms-3679913-supplementary.pdf
